# Supplementary material for: The cullin Rtt101 promotes ubiquitin-dependent DNA−protein crosslink repair across the cell cycle
Source: Nucleic Acids Res. 2024 Jul 30;52(16):9654–70. doi: 10.1093/nar/gkae658 (PMC11381328; doi:10.1093/nar/gkae658)
Supplement: gkae658_Supplemental_Files [file gkae658_supplemental_files.zip]

Archive with 3 entries (3 files):
- NAR-03660-J-2023_Supplementary Figures and Legends.pdf
- Supplementary Table S1 - strains, plasmids, oligos, mutations.xlsx
- Supplementary Table S2 - ACSs coordinates .xlsx
