# Supplementary material for: The cullin Rtt101 promotes ubiquitin-dependent DNA−protein crosslink repair across the cell cycle
Source: Nucleic Acids Res. 2024 Jul 30;52(16):9654–70. doi: 10.1093/nar/gkae658 (PMC11381328; doi:10.1093/nar/gkae658)
Supplement: gkae658_Supplemental_Files [file gkae658_supplemental_files.zip › Supplementary Table S1 - strains, plasmids, oligos, mutations.xlsx]

## Sheet: 1 -strains
Table S1 - List of strains used in the study
		Background	Number	Full genotype	Source
Basic strains
W303		W303	4976	W303-1A {MATa; his3-11_15; leu2-3_112; ura3-1; trp1D2; ade2-1; can1-100, rad5-535}	Euroscarf
		W303	4977	W303-1B {MATalpha; his3-11_15; leu2-3_112; ura3-1; trp1D2; ade2-1; can1-100, rad5-535}	Euroscarf
BY4741		BY4741	7311	MATa; his3Δ1; leu2Δ0; lys2Δ0; met15Δ0; ura3Δ0	Euroscarf
BY4742		BY4742	7312	MATalpha; his3Δ1; leu2Δ0; lys2Δ0; met15Δ0; ura3Δ0	Euroscarf
12gene∆0HSR		BY4741	8374	MATa his3Δ1 leu2Δ0 met15Δ0 ura3Δ0 pdr3Δ0 pdr8Δ0 pdr1Δ0 yrr1Δ0 snq2Δ0 pdr5Δ0 pdr10Δ0 yor1Δ0 pdr15Δ0 pdr11Δ0 pdr12Δ0 aus1Δ0 RME1(ins308A)	Chinen et al., 2011		originally referred as OTA017
Flp-HA-nick		W303	7599	Cir0; leu2-3_112::pGAL10-flp-H305L-3HA-HIS3; URA3-FRT; MATa	This study
Flp-nick		W303	7400	Cir0; leu2-3::pGAL-flp(H305L)-LEU2; TetR-mRFP(iYGL119W); tetOx224(iYFR020W)-URA3-FRT; Nup49-GFP	Serbyn et al., 2020
Figure 1
1E	ubx5∆ tdp1∆ wss1∆	W303	7835	ubx5D::KAN; wss1D::HIS3; tdp1D::URA3; MATa	This paper		cross
	rtt101∆	BY4741	8245	rtt101D::KAN; MATa	Euroscarf deletion collection		used for gDNA amplification of rtt101D::KAN
	rtt101∆	W303	9637	rtt101D::KAN; MATalpha	This paper		cross
1F	WT	W303	9656	WT; MATa	This paper		cross
	rtt101∆	W303	9657	rtt101D::KAN; MATa	This paper		cross
	wss1∆	W303	9658	wss1D::HIS3; MATa	This paper		cross
	tdp1-degron	W303	9659	Tdp1-AID*-6HA-HPH; ura3-1::pADH-Os.TIR1-URA3; MATa	This paper		cross
	rtt101∆ wss1∆	W303	9661	rtt101D::KAN; wss1D::HIS3; MATa	This paper		cross
	rtt101∆ tdp1-degron	W303	9662	rtt101D::KAN; Tdp1-AID*-6HA-HPH; ura3-1::pADH-Os.TIR1-URA3; MATa	This paper		cross
	wss1∆ tdp1-degron	W303	9663	wss1D::HIS3; Tdp1-AID*-6HA-HPH; ura3-1::pADH-Os.TIR1-URA3; MATa	This paper		cross
	rtt101∆ wss1∆ tdp1-degron	W303	9664	rtt101D::KAN; wss1D::HIS3; Tdp1-AID*-6HA-HPH; ura3-1::pADH-Os.TIR1-URA3; MATa	This paper		cross
1G	WT	W303	6069	Top1-13MYC-KAN; MATa	This paper		cross
	rtt101∆	W303	8472	rtt101D::KAN; Top1-13MYC-KAN; MATa	This paper		cross
1H	WT	12gene∆0HSR	8693	Top1-13MYC-KAN; MATa	This paper		transformation
	rtt101∆	12gene∆0HSR	9098	rtt101D::LEU2; Top1-13MYC-KAN; MATa	This paper		transformation
1I	top1∆ tdp1-degron	W303	8319	top1D::NAT; Tdp1-AID*-6HA-HPH; ura3-1::pADH-Os.TIR1-URA3; MATa	Serbyn et al., 2020		cross
	rtt101∆ wss1∆	W303	9638	rtt101D::KAN; wss1D::HIS3; MATalpha	This paper		cross
Figure 2
2B	rtt101∆	W303	9479	rtt101D::KAN; MATa	This paper		cross and transformed with plasmids
2D	WT	W303	9478	WT; MATa	This paper		cross
	rtt101∆	W303	9479	rtt101D::KAN; MATa	This paper		cross
	wss1∆	W303	9481	wss1D::NAT; MATa	This paper		cross
	ddi1∆	W303	9482	ddi1D::TRP1; MATa	This paper		cross
	rtt101∆ ddi1∆	W303	9483	rtt101D::KAN; ddi1D::TRP1; MATa	This paper		cross
	wss1∆ ddi1∆	W303	9484	wss1D::NAT; ddi1D::TRP1; MATa	This paper		cross
	rtt101∆ wss1∆	W303	9485	rtt101D::KAN; wss1D::NAT; MATa	This paper		cross
2E	wss1∆	W303	9481	wss1D::NAT; MATa	This paper		cross and transformed with plasmids
	rtt101∆ wss1∆	W303	9485	rtt101D::KAN; wss1D::NAT; MATa	This paper		cross and transformed with plasmids
2F	WT	12gene∆0HSR	8374	MATa	Serbyn et al.,2020		n/a
	rtt101∆	12gene∆0HSR	9097	rtt101D::LEU2; MATa	This paper		transformation
	wss1∆	12gene∆0HSR	8379	wss1D::HIS3; MATa	Serbyn et al.,2020		n/a
	rtt101∆ wss1∆	12gene∆0HSR	9122	rtt101D::LEU2; wss1D::HIS3; MATa	This paper		transformation
2G	ddi1∆	W303	9482	ddi1D::TRP1; MATa	This paper		transformed with plasmids
	rtt101∆ ddi1∆	W303	9483	rtt101D::KAN; ddi1D::TRP1; MATa	This paper		transformed with plasmids
Figure 3
3B, 3C, 3D, 3E, 3F	WT	Flp-HA-nick	7599	URA3-FRT (next to ARS607); bar1D (no marker); pGAL10-flp-H305L-3HA-HIS3; MATa	Noireterre et al., 2023		n/a
	rtt101∆	Flp-HA-nick	9234	rtt101D::LEU2; URA3-FRT; bar1D (no marker); pGAL10-flp-H305L-3HA-HIS3; MATa	This paper		transformation
	ddi1∆	Flp-HA-nick	9647	ddi1D::TRP1; URA3-FRT; bar1D (no marker); pGAL10-flp-H305L-3HA-HIS3; MATa	This paper		transformation
	rtt101∆ ddi1∆	Flp-HA-nick	9648	ddi1D::TRP1; rtt101D::LEU2; URA3-FRT; bar1D (no marker); pGAL10-flp-H305L-3HA-HIS3; MATa	This paper		transformation
3G	tdp1∆ wss1∆ top1∆	Flp-nick	7529	bar1D::KAN; wss1D::TRP1; tdp1D::HPH; top1D::NAT; LEU2-pGAL10-flp-H305L; URA3-FRT; MATa	This paper		cross
	rtt101∆ tdp1∆ wss1∆ top1∆	Flp-nick	8916	rtt101D::KAN; bar1D::KAN; wss1D::TRP1; tdp1D::HPH; top1D::NAT; LEU2-pGAL10-flp-H305L; URA3-FRT; MATa	This paper		cross
Figure 4
4C, 4D	WT Rtt101-CHEC	Flp-nick	9624	bar1D::KAN; Flp-nick (CirO; LEU2-pGAL10-flp-H305L; URA3-FRT-tetOx224(iYFR020W); Rtt101-3xFLAG-Mnase-HPH; MATa	This paper		transformation
Figure 5
5A, 5B	WT Pol2-5Flag Rtt101-3HA	W303	9116	Rtt101-3HA-HIS3; Pol2-5Flag-KAN; bar1D::URA3; MATa	This paper		transformation
Supplementary 1
S1C	mms1∆	BY4741	8247	mms1D::KAN; MATa	Euroscarf deletion Collection		used for mms1D gDNA amplification
	mms1∆	W303	9641	mms1D::KAN;MATa	This paper		cross
	ubx5∆ tdp1∆ wss1∆	W303	7836	ubx5D::KAN; wss1D::HIS3; tdp1D::URA3; MATalpha	This paper		cross
S1D	ubx5∆	W303	8481	ubx5D::TRP1; MATa	Noireterre et al., 2023		cross
	mms1∆ wss1∆ tdp1-degron	W303	9642	mms1D::KAN; wss1D::HIS3; Tdp1-AID*-6HA-HPH; ura3-1::pADH-Os.TIR1-URA3; MATalpha	This paper		cross
S1E	WT	12gene∆0HSR	8374	MATa	Serbyn et al., 2020		n/a
	rtt101∆	12gene∆0HSR	9097	rtt101D::LEU2; MATa	This paper		transformation
	wss1∆	12gene∆0HSR	8378	wss1D::HIS3; MATa	Serbyn et al.,2020		n/a
	tdp1∆	12gene∆0HSR	8955	tdp1D::HPH; MATa	Serbyn et al., 2021		n/a
	rtt101∆ wss1∆	12gene∆0HSR	9121	rtt101D::LEU2; wss1D::HIS3; MATa	This paper		transformation
	rtt101∆ tdp1∆	12gene∆0HSR	9118	rtt101D::LEU2; tdp1D::HPH; MATa	This paper		transformation
S1F	top1∆ tdp1-degron	W303	8319	top1D::NAT; Tdp1-AID*-6HA-HPH; ura3-1::pADH-Os.TIR1-URA3; MATa	Serbyn et al., 2020		cross
	rtt101∆ wss1∆	W303	9638	rtt101D::KAN; wss1D::HIS3; MATalpha	This paper		cross
Supplementary 2
S2A	rtt101∆	W303	9479	rtt101D::KAN; MATa	This paper		cross and transformed with plasmids
S2B	wss1∆	W303	9481	wss1D::NAT; MATa	This paper		cross and transformed with plasmids
	rtt101∆ wss1∆	W303	9485	rtt101D::KAN; wss1D::NAT; MATa	This paper		cross and transformed with plasmids
S2C, S2D	rtt101∆ wss1∆ tdp1-degron	W303	8711	rtt101D::KAN; wss1D::NAT; Tdp1-AID*-6HA-HPH; ura3-1::pADH-Os.TIR1-URA3; MATalpha	This paper		cross
S2E, S2F	rtt101∆ ddi1∆	W303	9483	rtt101D::KAN; ddi1D::TRP1; MATa	This paper		transformed with plasmids
Supplementary 3
S3A, S3B	WT	12gene∆0HSR	8693	Top1-13MYC-KAN; MATa	This paper		transformation
	rtt101∆	12gene∆0HSR	9098	rtt101D::LEU2; Top1-13MYC-KAN; MATa	This paper		transformation
Supplementary 4
S4A	WT Rtt101-CHEC	Flp-nick	9624	bar1D::KAN; Flp-nick (CirO; LEU2-pGAL10-flp-H305L; URA3-FRT-tetOx224(iYFR020W); Rtt101-3xFLAG-Mnase-HPH; MATa	This paper		transformation
S4B, S4C	WT Pol2-5Flag Rtt101-3HA	W303	9116	Rtt101-3HA-HIS3; Pol2-5Flag-KAN; bar1D::URA3; MATa	This paper		transformation
References
	Chinen, T., Ota, Y., Nagumo, Y., Masumoto, H., and Usui, T. (2011). Construction of multidrug-sensitive yeast with high sporulation efficiency. Biosci Biotechnol Biochem 75, 1588-1593.
	Noireterre, A., Serbyn, N., Bagdiul, I., and Stutz, F. (2023). Ubx5-Cdc48 assists the protease Wss1 at DNA-protein crosslink sites in yeast. EMBO J 42, e113609.
	Serbyn, N., Noireterre, A., Bagdiul, I., Plank, M., Michel, A.H., Loewith, R., Kornmann, B., and Stutz, F. (2020). The Aspartic Protease Ddi1 Contributes to DNA-Protein Crosslink Repair in Yeast. Mol Cell 77, 1066-1079 e1069.
	Serbyn, N., Bagdiul, I., Noireterre, A., Michel, A.H., Suhandynata, R.T., Zhou, H., Kornmann, B., and Stutz, F. (2021). SUMO orchestrates multiple alternative DNA-protein crosslink repair pathways. Cell Rep 37, 110034.

## Sheet: 2 -plasmids
Table S1 - Plasmids used as template for deletion, tag, insertion
	Database Number	Description	Source
	pFS_4315	pFA6a-5Flag-KAN	Addgene
	pFS_2161	pFA6a-KANMX6	Stutz lab plasmid collection
	pFS_4121	pFA6a-NATMX6	Stutz lab plasmid collection
	pFS_2172	pFA6a-13MYC-KANMX6	Stutz lab plasmid collection
	pFS_2171	pFA6a-3HA-HIS3	Stutz lab plasmid collection
	pFS_3073	pUG73-LoxP-LEU2-LoxP	Stutz lab plasmid collection
	pFS_4338	pFA6a-3xFlag-MNase-HPH	Stutz lab plasmid collection
	pFS_3036	pUG72-LoxP-URA3-LoxP	Stutz lab plasmid collection
	pFS_2162	pFA6a-TRP1	Stutz lab plasmid collection

## Sheet: 3 -oligonucleotides
Table S1 - Oligonucleotides used for mutations
	Number and name	Sequence 5'-3'	used for:
	OFS_4611 Rtt101 -500	GAGCTGGCCTTCGTCGTATC	for amplification of genomic rtt101∆
	OFS_4612 Rtt101 +500	ACGATTCGTGCTGCAAGAGG
	OFS_4649 Rtt101 pFa6a F	TTTTTACTGGTATAAATTCTCGTACGGGTTCACAGGAACAcggatccccgggttaattaa	for tagging or deletion from pFA6a series
	OFS_4650 Rtt101 pFa6a R	CTATCTCAGTAGTTAGGTAATATATAAGATGGCACCAGTCgaattcgagctcgtttaaac
	OFS_4651 rtt101 pFa6a C-tagging	ATTCATAACTAGGGACGAATCAACAGCAACTTACAAGTACcggatccccgggttaattaa
	OFS_5101 F ∆N50 Rtt101 Gibson	CATAGCGGCCGCGGTACC	cloning of rtt101-N50 plasmid
	OFS_5102 R ∆N50 Rtt101 Gibson	ACCGCGGCCGCTATGTTTCACCTTACTTTAGCTGAAACTA
	OFS 2644 Pol2-flag F2 pFA6a Longtine	CAAGTAGCCAAGTATTACGGTTTTGATATATTATTGAGTTGTATTGCTGATTTGACCATACGGATCCCCGGGTTAATTAA	tagging DNA Pol 2 with Flag
	OFS 2645 Pol2-flag R1 pFA6a Longtine	TTAATTATGTTCAAGGGCTAATTTTTCGGTTATTTATATTTATATGTTCAGAAACGAATTGAATTCGAGCTCGTTTAAAC
	OFS_1646 BAR1 F1	GGTTCGTATCGCCTAAAATCATACCAAAATAAAAAGAGTGTCTAGAAGGGTC CAGCTGAAGCTTCGTACGC
	OFS_1647 BAR1 R1	GCTTTCCATGTATTAAAAATGACTATATATTTGATATTTATATGCTATAAAGAAATTGTACTCCAG GCATAGGCCACTAGTGGATCTG	deletion from pFA6a series
	Ben159	AAACCCTAAGAGAAAAATTCAAATGGGCCATAGAATCGGTAGATGAAAATTGGAGGTTTcggatccccgggttaattaa	to generate Top1-13Myc::KANMX6
	OFS_3004	CTTGATGCGTGAATGTATTTGCTTCTCCCCTATGCTGCGTTTCTTTGCGgaattcgagctcgtttaaac
	OFS_4615 mms1 -500	TTCCGTGGTGCGTGATCTGA	for amplification of genomic mms1∆
	OFS_4616 mms1 +500	ATTGGCCCTTGGAAAAGACG
	OFS_4338	CGTAGTTAACAAAGTACATACCAAACATAACAGCAAAAATATACGTAAAGcggatccccgggttaattaa	deletion of ddi1D::TRP1 from pFA6a serie
	OFS_4339	CTATTTGTGTTATGGGCTACATACGTAGAGGCCGATCACAATATCAGTGGTTGCgaattcgagctcgtttaaac
Table S1 - Oligonucleotides used for qPCR
	OFS 2788_intergenic_forward; 500 nM	(Gali et al., 2017)
	TGTTCCTTTAAGAGGTGATGGTGA
	OFS 2789_intergenic_reverse; 500 nM	(Gali et al., 2017)
	GTGCGCAGTACTTGTGAAAACC
	OFS 4363_FRT +200bp_forward; 500 nM	(Serbyn et al., 2020)
	AAGTTCGACATGGGCTTCAG
	OFS 4364_FRT +200bp_reverse; 500 nM	(Serbyn et al., 2020)
	TCGTTTGGAGGACCTTTGAG
	OFS 4365_FRT +500bp_forward; 300 nM	(Serbyn et al., 2020)
	CGGGCAGTAGCTCATCAAGT
	OFS 4366_FRT +500bp_reverse; 300 nM	(Serbyn et al., 2020)
	CATGAAGAGGGTGAGGAGGA
	OFS 4367_FRT +1kb_forward; 600 nM	(Serbyn et al., 2020)
	CAGCCTGATCATTCATTCCA
	OFS 4368_FRT +1kb_reverse; 600 nM	(Serbyn et al., 2020)
	CGGACATCACAATCTTGCAC
	Gali, V.K., Balint, E., Serbyn, N., Frittmann, O., Stutz, F., and Unk, I. (2017). Translesion synthesis DNA polymerase eta exhibits a specific RNA extension activity and a transcription-associated function. Sci Rep 7, 13055.
	Serbyn, N., Noireterre, A., Bagdiul, I., Plank, M., Michel, A.H., Loewith, R., Kornmann, B., and Stutz, F. (2020). The Aspartic Protease Ddi1 Contributes to DNA-Protein Crosslink Repair in Yeast. Mol Cell 77, 1066-1079 e1069.

## Sheet: 4 -individual mutations
Table S1 - details of genomic mutations
	Mutation	pDNA (pFS) or gDNA (FSY) template	Oligos
	Top1-13MYC-KAN	pFS2172	Ben159/OFS3004
	rtt101D::LEU2	pFS3073	OFS4649/4650
	Rtt101-3HA-HIS3	pFS2171	OFS4650/4651
	Pol2-5Flag-KAN	pFS4315	OFS2644/2645
	bar1D::URA3	pFS3036	OFS1646/1647
	rtt101D::KAN (from gDNA)	FSY8245	OFS4611/4612
	mms1D::KAN (from gDNA)	FSY8247	OFS4615/4616
	Rtt101-3Flag-Mnase-HPH	pFS4338	OFS4650/4651
	ddi1D::TRP1	pFS2162	OFS4338/4339

## Sheet: 5-reagents and resources
Table S1 - ANTIBODIES, REAGENTS, KITS, CHEMICALS AND INSTRUMENTS USED IN THIS STUDY
	REAGENT or RESOURCE	SOURCE	IDENTIFIER
	Antibodies
	Mouse anti-polyhistidine (monoclonal, HIS-1); for WB 1:2,000	Sigma-Aldrich	cat# H1029; RRID:AB_260015
	Mouse anti-PGK1 (monoclonal, clone 22C5D8); for WB 1:3,000	Abcam	cat# ab113687; RRID: AB_10861977
	Rabbit anti-Histone H3 (polyclonal); for WB 1:2,000	Invitrogen	cat# Pa5-16183; RRID: AB_10985434
	Mouse anti-HA (monoclonal, clone 16B12); for WB 1:2,000; for ChIP 1 µg/1 mg protein	Biolegend	cat# 901502; RRID: AB_2565006
	Mouse anti-ubiquitin (monoclonal, clone FK2); for ChIP 1 µg/1 mg protein	Calbiochem	cat# ST1200; RRID: AB_2043482
	Mouse anti-FLAG (monoclonal, clone M2); for ChIP	Sigma-Aldrich	cat# F3165; RRID:AB_259529
	Mouse anti-MYC tag (monoclonal, clone 9E10); for WB 1:5,000	Abcam	cat# ab32; RRID:AB_303599
	Fluorescent secondary Goat IRDye 800CW anti-mouse; for WB 1:4,000	LI-COR	cat# 926-32210; RRID: AB_621842
	Secondary Goat anti-Mouse-HRP; 1:5,000	DAKO	cat# P0447; RRID: AB_2617137
	Secondary Goat anti-Rabbit-HRP; 1:5,000	DAKO	cat# P0448; RRID: AB_2617138
	Experimental models: Organisms/strains
	S. cerevisiae: background W303	Euroscarf	cat# BMA64
	Bacterial and virus strains
	E.coli DH5alpha	n/a	n/a
	Recombinant DNA
	Plasmid: p413-ADH Empty vector, HIS3	gift of M. Peter	pGR95 (Stutz lab: pFS4264)
	Plasmid: p413-ADH-PATEV-CBP-9Myc-RTT101, HIS3	(Rabut et al., 2011)	pGR82 (Stutz lab: pFS4265)
	Plasmid: p413-ADH-PATEV-CBP-9Myc-rtt101-∆N50, HIS3	This study	pFS4337
	Plasmid: p413-ADH-PATEV-CBP-9Myc-rtt101(K791R), HIS3	(Rabut et al., 2011)	pGR83 (Stutz lab: pFS4266)
	Plasmid: pAD54 2u, LEU2	(Gabriely et al., 2008)	Stutz lab: pFS4132
	Plasmid: pAD54-pADH-HA-DDI1, LEU2	(Gabriely et al., 2008)	Stutz lab : pFS4133
	Plasmid: Lac33 Empty vector, URA3	This study	Stutz lab: pFS1338
	Plasmid: Lac33-pCUP1-6HIS-Ubiquitin, URA3	This study	Stutz lab: pFS3911
	List of plasmids used to construct strains: Table S1
	Chemicals, peptides, and recombinant proteins
	4X Bolt™ LDS Sample Buffer	Invitrogen	cat# B0007;
	Acrylamide	PanReac - AppliChem	cat# A1672; 79-06-1
	Agar	United States Biological	cat# A0930; CAS: 9002-18-0
	Agarose, Analytical Grade	Promega	cat# V3125
	Alpha-factor pheromone	PRIMM	cat# 201307-00007
	Ammonium sulphate	Roth	cat# 3746.1; CAS: 7783-20-2
	AMPure XP SPRI Reagent	Beckman Coulter	cat# A63881
	Auxin (3-indoleactiv acid)	Sigma-Aldrich	cat# I2886; CAS: 87-51-4
	Bacto™ Peptone	BD	cat# 211677; CAS: 73049-73-7
	Bacto™ Yeast Extract	Gibco	cat# 212750; CAS: 8013-01-2
	Camptothecin	Lucerna-Chem	cat# 0215973225 ; CAS: 7689-03-4
	cOmplete™, Mini, EDTA-free Protease-Inhibitor-Cocktail	Roche	cat# 04693159001
	Copper(II) sulphate (CuSO4)	Roth	cat# P023.1; CAS: 7758-98-7
	Cycloheximide	Sigma-Aldrich	cat# C7698; CAS:
			66-81-9
	D-Sucrose (Saccharose)	Sigma-Aldrich	cat# S-7903; CAS: 57-50-1
	D(+)-Glucose	Roth	cat# HN06.3; CAS: 50-99-7
	Difco™ Yeast Nitrogen Base (YNB) without Amino Acids and Ammonium Sulfate	BD	cat# 233510; CAS: 7783-20-2
	Digitonin	Sigma-Aldrich	cat# D141; CAS:
			11024-24-1
	Dynabeads™ Protein G for Immunoprecipitation	Invitrogen	cat# 10009D
	Etoposide	Sigma-Aldrich	cat# E1383; CAS:
			33419-42-0
	Ficoll® 400	Roth	cat# CN90.3; CAS: 26873-85-8
	Formaldehyde	Sigma-Aldrich	cat# 1.04003
	Galactose, Low Endotoxin, Low Glucose (D-Galactose)	United States Biological	cat# G1030; CAS: 59-23-4
	Glusulase	Perkin Elmer	cat# NEE154001Ea
	Glycin	Roth	cat# 0079.4; CAS: 56-40-6
	Glycogen	Roche	cat# 10901393001
	Hydroxyurea	Bio Basic	cat# HB0528; CAS: 127-07-1
	IGEPAL® CA-630 (NP-40)	Sigma-Aldrich	cat# I3021; CAS: 9002-93-1
	Imidazole	Merck Millipore	cat# 1.04716; CAS: 288-32-4
	MG132 (proteasome inhibitor)	Enzo Life Sciences	cat# BML-PI102; CAS: 133407-82-6
	NEM (N-Ethylmaleimide)	Thermo Scientific	cat# 040526; CAS: 128-53-0
	Ni-NTA agarose beads suspension	Qiagen	cat# 30230
	Phire Green Hot Start II PCR Master Mix	Thermo Scientific	cat# F126L
	Phusion™ High-Fidelity DNA Polymerase	Thermo Scientific	cat# F-530
	Polyethylene glycol 4000 (PEG4000)	Roth	cat# 0156.1; CAS: 25322-68-3
	Propidium Iodide	Sigma-Aldrich	cat# P4170 ; CAS: 25535-16-4
	PureLink™ RNase A (20 mg/mL)	Invitrogen	cat# 12091021
	Raffinose Pentahydrate, Low Glucose (D-(+)-Raffinose, Melitrose)	United States Biological	cat# R1030; CAS: 17629-30-0
	ROTI®Phenol/Chloroform/Isoamyl alcohol	Roth	cat# A156.2; CAS: 67-66-3; 108-95-2; 123-51-3
	Spermidin	Sigma-Aldrich	cat# S2626; CAS:
			124-20-9
	SYBR Select Master Mix for CFX	Applied Biosystems	cat# 4472942
	Trichloroacetic acid (TCA)	Sigma-Aldrich	cat# 91228; CAS: 76-03-9
	Triton X-100	Sigma-Aldrich	cat# X100; CAS: 9036-19-5
	Zymolyase-20-T	Amsbio	cat# 120491-1
	β-Glycerophosphate disodium salt hydrate (BGP)	Sigma-Aldrich	cat# G9422; CAS: 154804-51-0
	Critical commercial assays
	Qubit™ dsDNA Quantification Assay, dsDNA Quantitation, High Sensitivity	Invitrogen	cat# Q32854
	Bradford Dye Reagent assay	Bio-Rad	cat# 5000006
	NEBNext® Ultra™ DNA Library Prep Kit for Illumina	NEB	cat# E7370L
	PureYield™ Plasmid Miniprep System	Promega	cat# A1222
	MinElute PCR Purification Kit	Qiagen	cat# 28006
	NEBuilder® HiFi DNA Assembly Cloning Kit	NEB	cat# E5520
	Nitrocellulose Transfer Membrane	GVS	cat# 1215458
	Deposited data
	Sequencing data of SATAY transposon screen	(Serbyn et al., 2020)	ENA: PRJEB31382
	Sequencing data of ChEC-seq and ChIP-seq	This study	GEO: GSE247492; https://www.ncbi.nlm.nih.gov/geo/query/acc.cgi?acc=GSE247492
	Oligonucleotides for qPCR
	OFS 2788_intergenic_forward; 500 nM	(Gali et al., 2017)	n/a
	TGTTCCTTTAAGAGGTGATGGTGA
	OFS 2789_intergenic_reverse; 500 nM	(Gali et al., 2017)	n/a
	GTGCGCAGTACTTGTGAAAACC
	OFS 4363_FRT +200bp_forward; 500 nM	(Serbyn et al., 2020)	n/a
	AAGTTCGACATGGGCTTCAG
	OFS 4364_FRT +200bp_reverse; 500 nM	(Serbyn et al., 2020)	n/a
	TCGTTTGGAGGACCTTTGAG
	OFS 4365_FRT +500bp_forward; 300 nM	(Serbyn et al., 2020)	n/a
	CGGGCAGTAGCTCATCAAGT
	OFS 4366_FRT +500bp_reverse; 300 nM	(Serbyn et al., 2020)	n/a
	CATGAAGAGGGTGAGGAGGA
	OFS 4367_FRT +1kb_forward; 600 nM	(Serbyn et al., 2020)	n/a
	CAGCCTGATCATTCATTCCA
	OFS 4368_FRT +1kb_reverse; 600 nM	(Serbyn et al., 2020)	n/a
	CGGACATCACAATCTTGCAC
	Software and algorithms
	Prism 8.0.1	GraphPad Software, Inc.	RRID:SCR_002798
	Bowtie2	(Langmead and Salzberg, 2012)	RRID:SCR_016368 ; https://bowtie-bio.sourceforge.net/bowtie2/index.shtml
	DeepTools 2.0	(Ramirez et al., 2016)	RRID:SCR_016366 ; https://deeptools.readthedocs.io/en/develop/index.html
	Galaxy	(Afgan et al., 2018)	RRID:SCR_006281 ; https://usegalaxy.org/
	Integrate Genome Browser (IGB)	(Nicol et al., 2009)	RRID:SCR_011792
	CFX Manager software	Bio-Rad	RRID:SCR_017251
	Kaluza software	Beckman Coulter	RRID:SCR_016182
	SnapGene 3.2.1	GSL Biotech LLC	RRID:SCR_015052
	Other
	MagNa Lyzer instrument	Roche	cat# 3358976001
	0.5 mm Glass Beads	BioSpecProducts	cat# 11079105
	Real-Time PCR Detection System	Bio-Rad	CFX connect and CFX96
	Gallios 8 colors 2 Lasers Flow Cytometer	Beckman Coulter	cat# B43619
	Bioruptor Twin	Diagenode	cat# UCD-400
	Cytation 3 Imaging Reader	Biotek
	Amersham ImageQuant™ 800	Cytiva (GE Healthcare)
	Afgan, E., Baker, D., Batut, B., van den Beek, M., Bouvier, D., Cech, M., Chilton, J., Clements, D., Coraor, N., Gruning, B.A., et al. (2018). The Galaxy platform for accessible, reproducible and collaborative biomedical analyses: 2018 update. Nucleic Acids Res 46, W537-W544.
	Gabriely, G., Kama, R., Gelin-Licht, R., and Gerst, J.E. (2008). Different domains of the UBL-UBA ubiquitin receptor, Ddi1/Vsm1, are involved in its multiple cellular roles. Mol Biol Cell 19, 3625-3637.
	Gali, V.K., Balint, E., Serbyn, N., Frittmann, O., Stutz, F., and Unk, I. (2017). Translesion synthesis DNA polymerase eta exhibits a specific RNA extension activity and a transcription-associated function. Sci Rep 7, 13055.
	Langmead, B., and Salzberg, S.L. (2012). Fast gapped-read alignment with Bowtie 2. Nat Methods 9, 357-359.
	Nicol, J.W., Helt, G.A., Blanchard, S.G., Jr., Raja, A., and Loraine, A.E. (2009). The Integrated Genome Browser: free software for distribution and exploration of genome-scale datasets. Bioinformatics 25, 2730-2731.
	Rabut, G., Le Dez, G., Verma, R., Makhnevych, T., Knebel, A., Kurz, T., Boone, C., Deshaies, R.J., and Peter, M. (2011). The TFIIH subunit Tfb3 regulates cullin neddylation. Mol Cell 43, 488-495.
	Ramirez, F., Ryan, D.P., Gruning, B., Bhardwaj, V., Kilpert, F., Richter, A.S., Heyne, S., Dundar, F., and Manke, T. (2016). deepTools2: a next generation web server for deep-sequencing data analysis. Nucleic Acids Res 44, W160-165.
	Serbyn, N., Noireterre, A., Bagdiul, I., Plank, M., Michel, A.H., Loewith, R., Kornmann, B., and Stutz, F. (2020). The Aspartic Protease Ddi1 Contributes to DNA-Protein Crosslink Repair in Yeast. Mol Cell 77, 1066-1079 e1069.
