# Supplementary material for: The cullin Rtt101 promotes ubiquitin-dependent DNA−protein crosslink repair across the cell cycle
Source: Nucleic Acids Res. 2024 Jul 30;52(16):9654–70. doi: 10.1093/nar/gkae658 (PMC11381328; doi:10.1093/nar/gkae658)
Supplement: gkae658_Supplemental_Files [file gkae658_supplemental_files.zip › Supplementary Table S2 - ACSs coordinates .xlsx]

## Sheet: Table S2 - ACSs coordinates
Table S2 - ACSs coordinates
All 266 ACSs						40 Early ACSs							226 Late ACSs
chrIII	315816	315817	ARS319	1	+		chrIX	412000	412001	ARS922	1	-		chrIII	315816	315817	ARS319	1	+
chrIV	852	853	ARS400	1	-		chrXI	55867	55868	ARS1103	1	-		chrIV	852	853	ARS400	1	-
chrIX	412000	412001	ARS922	1	-		chrVIII	447794	447795	ARS820	1	-		chrXI	612053	612054	ARS1120	1	-
chrXI	55867	55868	ARS1103	1	-		chrX	683928	683929	ARS1021	1	+		chrIV	123677	123678	ARS406	1	+
chrXI	612053	612054	ARS1120	1	-		chrXVI	633924	633925	ARS1623	1	+		chrXIII	31767	31768	ARS1303	1	+
chrIV	123677	123678	ARS406	1	+		chrIX	105966	105967	ARS909	1	-		chrXII	1007238	1007239	ARS1232	1	+
chrVIII	447794	447795	ARS820	1	-		chrXIV	322006	322007	ARS1415	1	+		chrXII	888740	888741	ARS1227.5	1	-
chrXIII	31767	31768	ARS1303	1	+		chrXII	156701	156702	ARS1209	1	+		chrXIII	897975	897976	ARS1332	1	-
chrX	683928	683929	ARS1021	1	+		chrIV	1057893	1057894	ARS431	1	+		chrXV	766691	766692	ARS1523	1	+
chrXVI	633924	633925	ARS1623	1	+		chrIV	913862	913863	ARS428	1	+		chrVII	715319	715320	ARS728	1	+
chrXII	1007238	1007239	ARS1232	1	+		chrXIII	137322	137323	ARS1307	1	+		chrVII	421285	421286	ARS718	1	-
chrXII	888740	888741	ARS1227.5	1	-		chrXII	412853	412854	ARS1215	1	-		chrV	353583	353584	ARS516	1	+
chrXIII	897975	897976	ARS1332	1	-		chrXIII	371020	371021	ARS1312	1	+		chrX	298838	298839	ARS1010	1	+
chrXV	766691	766692	ARS1523	1	+		chrVI	167731	167732	ARS606	1	-		chrXIV	89756	89757	ARS1407	1	-
chrVII	715319	715320	ARS728	1	+		chrXIV	609538	609539	ARS1424	1	+		chrXV	436793	436794	ARS1513.5	1	+
chrVII	421285	421286	ARS718	1	-		chrIX	342028	342029	ARS919	1	-		chrVIII	245791	245792	ARS813	1	+
chrV	353583	353584	ARS516	1	+		chrVI	118678	118679	ARS603.5	1	-		chrXIV	169749	169750	ARS1411	1	-
chrX	298838	298839	ARS1010	1	+		chrXIII	535769	535770	ARS1320	1	-		chrXV	113910	113911	ARS1509	1	+
chrXIV	89756	89757	ARS1407	1	-		chrX	67713	67714	ARS1005	1	-		chrIV	329742	329743	ARS413	1	-
chrXV	436793	436794	ARS1513.5	1	+		chrXI	457168	457169	ARS1114.5	1	-		chrX	442416	442417	ARS1015	1	-
chrVIII	245791	245792	ARS813	1	+		chrI	176233	176234	ARS110	1	+		chrXIV	635835	635836	ARS1426	1	-
chrXIV	169749	169750	ARS1411	1	-		chrIV	921742	921743	ARS429	1	+		chrXII	794192	794193	ARS1226	1	-
chrXV	113910	113911	ARS1509	1	+		chrIII	114613	114614	ARS308	1	-		chrXVI	73105	73106	ARS1605	1	+
chrIX	105966	105967	ARS909	1	-		chrIII	224858	224859	ARS315	1	+		chrXV	566598	566599	ARS1516	1	-
chrIV	329742	329743	ARS413	1	-		chrII	63373	63374	ARS202	1	-		chrXI	153125	153126	ARS1106	1	-
chrX	442416	442417	ARS1015	1	-		chrIII	39591	39592	ARS305	1	-		chrIV	702929	702930	ARS422	1	+
chrXIV	322006	322007	ARS1415	1	+		chrVI	199402	199403	ARS607	1	+		chrIV	1302759	1302760	ARS435	1	-
chrXIV	635835	635836	ARS1426	1	-		chrXIII	815391	815392	ARS1330	1	+		chrII	326193	326194	ARS211	1	+
chrXII	794192	794193	ARS1226	1	-		chrV	94056	94057	ARS508	1	+		chrIV	212593	212594	ARS409	1	-
chrXVI	73105	73106	ARS1605	1	+		chrXV	277733	277734	ARS1511	1	-		chrXIV	412443	412444	ARS1417	1	-
chrXV	566598	566599	ARS1516	1	-		chrXVI	777096	777097	ARS1626.5	1	-		chrXI	98390	98391	ARS1104.5	1	+
chrXI	153125	153126	ARS1106	1	-		chrVII	508911	508912	ARS720	1	-		chrXVI	511707	511708	ARS1621	1	+
chrIV	702929	702930	ARS422	1	+		chrV	59469	59470	ARS507	1	-		chrXI	257590	257591	ARS1107	1	+
chrIV	1302759	1302760	ARS435	1	-		chrX	374861	374862	ARS1012	1	+		chrV	498900	498901	ARS520	1	+
chrII	326193	326194	ARS211	1	+		chrX	417311	417312	ARS1014	1	-		chrXIII	94390	94391	ARS1305	1	-
chrXII	156701	156702	ARS1209	1	+		chrIII	108972	108973	ARS307	1	-		chrIV	1404327	1404328	ARS440	1	+
chrIV	212593	212594	ARS409	1	-		chrV	173807	173808	ARS511	1	-		chrVII	388849	388850	ARS717	1	-
chrXIV	412443	412444	ARS1417	1	-		chrII	237875	237876	ARS208	1	-		chrXIII	263127	263128	ARS1309	1	+
chrXI	98390	98391	ARS1104.5	1	+		chrIV	484036	484037	ARS417	1	-		chrII	622754	622755	ARS220	1	+
chrXVI	511707	511708	ARS1621	1	+		chrVI	127869	127870	ARS604	1	+		chrIX	357223	357224	ARS920	1	+
chrXI	257590	257591	ARS1107	1	+									chrII	741781	741782	ARS224	1	-
chrV	498900	498901	ARS520	1	+									chrIII	132042	132043	ARS309	1	+
chrXIII	94390	94391	ARS1305	1	-									chrVII	163242	163243	ARS707	1	+
chrIV	1057893	1057894	ARS431	1	+									chrXIII	649362	649363	ARS1325	1	+
chrIV	1404327	1404328	ARS440	1	+									chrII	255081	255082	ARS209	1	-
chrVII	388849	388850	ARS717	1	-									chrXV	167004	167005	ARS1510	1	+
chrXIII	263127	263128	ARS1309	1	+									chrXVI	116594	116595	ARS1607	1	+
chrII	622754	622755	ARS220	1	+									chrXV	656703	656704	ARS1519	1	+
chrIV	913862	913863	ARS428	1	+									chrIV	1240924	1240925	ARS433	1	+
chrIX	357223	357224	ARS920	1	+									chrI	42059	42060	ARS105	1	+
chrII	741781	741782	ARS224	1	-									chrXIII	433030	433031	ARS1315	1	+
chrIII	132042	132043	ARS309	1	+									chrXI	329502	329503	ARS1109	1	-
chrXIII	137322	137323	ARS1307	1	+									chrXI	388668	388669	ARS1112	1	+
chrVII	163242	163243	ARS707	1	+									chrXII	659895	659896	ARS1220	1	+
chrXIII	649362	649363	ARS1325	1	+									chrV	569630	569631	ARS523	1	+
chrII	255081	255082	ARS209	1	-									chrXIV	61696	61697	ARS1406	1	+
chrXV	167004	167005	ARS1510	1	+									chrV	287566	287567	ARS514	1	+
chrXII	412853	412854	ARS1215	1	-									chrXV	681350	681351	ARS1520	1	-
chrXVI	116594	116595	ARS1607	1	+									chrXIII	554598	554599	ARS1322	1	-
chrXIII	371020	371021	ARS1312	1	+									chrX	161448	161449	ARS1007.5	1	+
chrVI	167731	167732	ARS606	1	-									chrIV	505519	505520	ARS417.5	1	-
chrXV	656703	656704	ARS1519	1	+									chrVIII	501949	501950	ARS822	1	-
chrIV	1240924	1240925	ARS433	1	+									chrVIII	64301	64302	ARS805	1	+
chrI	42059	42060	ARS105	1	+									chrXIV	280067	280068	ARS1414	1	-
chrXIII	433030	433031	ARS1315	1	+									chrIII	273027	273028	ARS316	1	-
chrXIV	609538	609539	ARS1424	1	+									chrVIII	392250	392251	ARS818	1	-
chrXI	329502	329503	ARS1109	1	-									chrXIV	764337	764338	ARS1429	1	-
chrXI	388668	388669	ARS1112	1	+									chrXII	730540	730541	ARS1222	1	+
chrIX	342028	342029	ARS919	1	-									chrXIV	546150	546151	ARS1421	1	-
chrXII	659895	659896	ARS1220	1	+									chrIX	175171	175172	ARS912	1	+
chrV	569630	569631	ARS523	1	+									chrI	124521	124522	ARS107	1	-
chrXIV	61696	61697	ARS1406	1	+									chrVIII	359698	359699	ARS816	1	-
chrVI	118678	118679	ARS603.5	1	-									chrIV	1276272	1276273	ARS434	1	+
chrXIII	535769	535770	ARS1320	1	-									chrXVI	384595	384596	ARS1618	1	+
chrV	287566	287567	ARS514	1	+									chrXIV	691682	691683	ARS1427	1	-
chrXV	681350	681351	ARS1520	1	-									chrXI	213310	213311	ARS1106.7	1	-
chrX	67713	67714	ARS1005	1	-									chrXIII	688918	688919	ARS1326	1	+
chrXIII	554598	554599	ARS1322	1	-									chrX	228567	228568	ARS1009	1	-
chrX	161448	161449	ARS1007.5	1	+									chrVII	977910	977911	ARS733	1	-
chrIV	505519	505520	ARS417.5	1	-									chrXIII	468237	468238	ARS1316	1	+
chrVIII	501949	501950	ARS822	1	-									chrVI	68832	68833	ARS603	1	+
chrVIII	64301	64302	ARS805	1	+									chrVIII	45778	45779	ARS804	1	-
chrXIV	280067	280068	ARS1414	1	-									chrIV	408132	408133	ARS414	1	+
chrIII	273027	273028	ARS316	1	-									chrI	147536	147537	ARS108	1	-
chrVIII	392250	392251	ARS818	1	-									chrXIV	250465	250466	ARS1413	1	-
chrXIV	764337	764338	ARS1429	1	-									chrII	802270	802271	ARS229	1	-
chrXII	730540	730541	ARS1222	1	+									chrXIII	634521	634522	ARS1324	1	+
chrXIV	546150	546151	ARS1421	1	-									chrXII	289421	289422	ARS1212	1	-
chrIX	175171	175172	ARS912	1	+									chrIV	253841	253842	ARS410	1	+
chrI	124521	124522	ARS107	1	-									chrXV	783388	783389	ARS1524	1	+
chrVIII	359698	359699	ARS816	1	-									chrXI	642422	642423	ARS1123	1	+
chrXI	457168	457169	ARS1114.5	1	-									chrIV	1502772	1502773	ARS447	1	-
chrIV	1276272	1276273	ARS434	1	+									chrXI	416884	416885	ARS1113	1	+
chrXVI	384595	384596	ARS1618	1	+									chrXIV	499042	499043	ARS1420	1	+
chrI	176233	176234	ARS110	1	+									chrIX	136287	136288	ARS911	1	-
chrXIV	691682	691683	ARS1427	1	-									chrVIII	535621	535622	ARS823.5	1	-
chrXI	213310	213311	ARS1106.7	1	-									chrXVI	331771	331772	ARS1617	1	+
chrXIII	688918	688919	ARS1326	1	+									chrII	143692	143693	ARS206	1	-
chrX	228567	228568	ARS1009	1	-									chrIV	15681	15682	ARS403	1	-
chrVII	977910	977911	ARS733	1	-									chrXII	822105	822106	ARS1227	1	+
chrXIII	468237	468238	ARS1316	1	+									chrXV	874369	874370	ARS1526	1	-
chrVI	68832	68833	ARS603	1	+									chrII	632018	632019	ARS221	1	+
chrVIII	45778	45779	ARS804	1	-									chrX	337270	337271	ARS1011	1	+
chrIV	408132	408133	ARS414	1	+									chrV	212455	212456	ARS512	1	+
chrI	147536	147537	ARS108	1	-									chrVIII	168599	168600	ARS809	1	+
chrXIV	250465	250466	ARS1413	1	-									chrVII	352866	352867	ARS716	1	-
chrII	802270	802271	ARS229	1	-									chrXII	1024153	1024154	ARS1234	1	-
chrXIII	634521	634522	ARS1324	1	+									chrIV	236050	236051	ARS409.5	1	-
chrXII	289421	289422	ARS1212	1	-									chrX	113736	113737	ARS1007	1	-
chrIV	253841	253842	ARS410	1	+									chrXVI	695620	695621	ARS1625	1	-
chrXV	783388	783389	ARS1524	1	+									chrII	379119	379120	ARS212	1	+
chrXI	642422	642423	ARS1123	1	+									chrXVI	584397	584398	ARS1622.7	1	-
chrIV	1502772	1502773	ARS447	1	-									chrIV	316878	316879	ARS412	1	+
chrXI	416884	416885	ARS1113	1	+									chrXII	52108	52109	ARS1203	1	-
chrXIV	499042	499043	ARS1420	1	+									chrIX	80373	80374	ARS908	1	+
chrIX	136287	136288	ARS911	1	-									chrIV	1110136	1110137	ARS431.5	1	-
chrVIII	535621	535622	ARS823.5	1	-									chrIV	1487095	1487096	ARS446	1	-
chrXVI	331771	331772	ARS1617	1	+									chrII	93553	93554	ARS203	1	+
chrII	143692	143693	ARS206	1	-									chrII	517285	517286	ARS217	1	-
chrIV	15681	15682	ARS403	1	-									chrVII	187407	187408	ARS709	1	+
chrXII	822105	822106	ARS1227	1	+									chrXIII	805162	805163	ARS1329	1	+
chrXV	874369	874370	ARS1526	1	-									chrII	418010	418011	ARS215	1	-
chrII	632018	632019	ARS221	1	+									chrX	654465	654466	ARS1020	1	-
chrX	337270	337271	ARS1011	1	+									chrI	6572	6573	ARS201	1	-
chrV	212455	212456	ARS512	1	+									chrII	676302	676303	ARS221.5	1	+
chrVIII	168599	168600	ARS809	1	+									chrX	248881	248882	ARS1009.5	1	-
chrVII	352866	352867	ARS716	1	-									chrXV	155258	155259	ARS1509.5	1	-
chrXII	1024153	1024154	ARS1234	1	-									chrX	16474	16475	ARS1003	1	+
chrIV	921742	921743	ARS429	1	+									chrIV	845128	845129	ARS426.5	1	+
chrIV	236050	236051	ARS409.5	1	-									chrIV	101241	101242	ARS405.5	1	-
chrX	113736	113737	ARS1007	1	-									chrXV	72689	72690	ARS1507	1	+
chrXVI	695620	695621	ARS1625	1	-									chrXIII	159062	159063	ARS1307.5	1	+
chrII	379119	379120	ARS212	1	+									chrII	774020	774021	ARS227	1	-
chrXVI	584397	584398	ARS1622.7	1	-									chrVI	5479	5480	ARS600.1	1	-
chrIV	316878	316879	ARS412	1	+									chrIII	1062	1063	ARS300	1	-
chrXII	52108	52109	ARS1203	1	-									chrXV	908311	908312	ARS1528	1	+
chrIX	80373	80374	ARS908	1	+									chrVII	660004	660005	ARS727	1	-
chrIV	1110136	1110137	ARS431.5	1	-									chrIV	46222	46223	ARS404	1	-
chrIV	1487095	1487096	ARS446	1	-									chrX	99507	99508	ARS1006	1	+
chrII	93553	93554	ARS203	1	+									chrXIV	449538	449539	ARS1419	1	-
chrII	517285	517286	ARS217	1	-									chrII	408041	408042	ARS214	1	-
chrVII	187407	187408	ARS709	1	+									chrVII	64458	64459	ARS702	1	-
chrXIII	805162	805163	ARS1329	1	+									chrXIV	196226	196227	ARS1412	1	-
chrII	418010	418011	ARS215	1	-									chrVII	17906	17907	ARS700.5	1	-
chrX	654465	654466	ARS1020	1	-									chrX	737125	737126	ARS1024	1	-
chrI	6572	6573	ARS201	1	-									chrIV	640065	640066	ARS421	1	-
chrII	676302	676303	ARS221.5	1	+									chrVII	1063520	1063521	ARS735.5	1	+
chrX	248881	248882	ARS1009.5	1	-									chrXIV	738730	738731	ARS1428.5	1	+
chrXV	155258	155259	ARS1509.5	1	-									chrVII	203978	203979	ARS710	1	+
chrX	16474	16475	ARS1003	1	+									chrXVI	684408	684409	ARS1624	1	+
chrIV	845128	845129	ARS426.5	1	+									chrXVI	880921	880922	ARS1630	1	+
chrIV	101241	101242	ARS405.5	1	-									chrVI	136037	136038	ARS605	1	-
chrXV	72689	72690	ARS1507	1	+									chrXVI	933166	933167	ARS1631	1	-
chrXIII	159062	159063	ARS1307.5	1	+									chrXV	35714	35715	ARS1506.5	1	+
chrII	774020	774021	ARS227	1	-									chrXV	337484	337485	ARS1513	1	-
chrVI	5479	5480	ARS600.1	1	-									chrVIII	520379	520380	ARS823	1	-
chrIII	1062	1063	ARS300	1	-									chrXIII	611318	611319	ARS1323	1	+
chrXV	908311	908312	ARS1528	1	+									chrXIV	126679	126680	ARS1410	1	-
chrVII	660004	660005	ARS727	1	-									chrIX	310739	310740	ARS916	1	-
chrIV	46222	46223	ARS404	1	-									chrV	549586	549587	ARS522	1	+
chrX	99507	99508	ARS1006	1	+									chrII	757485	757486	ARS225	1	+
chrXIV	449538	449539	ARS1419	1	-									chrI	70432	70433	ARS106	1	-
chrII	408041	408042	ARS214	1	-									chrXIII	758416	758417	ARS1327	1	-
chrVII	64458	64459	ARS702	1	-									chrII	170263	170264	ARS207	1	-
chrXIV	196226	196227	ARS1412	1	-									chrIV	629309	629310	ARS420	1	-
chrVII	17906	17907	ARS700.5	1	-									chrXVI	842852	842853	ARS1628	1	-
chrX	737125	737126	ARS1024	1	-									chrIV	86124	86125	ARS405	1	-
chrIV	640065	640066	ARS421	1	-									chrXIV	28653	28654	ARS1405	1	-
chrVII	1063520	1063521	ARS735.5	1	+									chrX	23928	23929	ARS1004	1	+
chrXIV	738730	738731	ARS1428.5	1	+									chrVI	216470	216471	ARS608	1	+
chrVII	203978	203979	ARS710	1	+									chrVIII	556152	556153	ARS824	1	+
chrXVI	684408	684409	ARS1624	1	+									chrV	520952	520953	ARS521	1	+
chrXVI	880921	880922	ARS1630	1	+									chrXIII	878735	878736	ARS1331.7	1	+
chrVI	136037	136038	ARS605	1	-									chrXV	85360	85361	ARS1508	1	-
chrXVI	933166	933167	ARS1631	1	-									chrIV	567679	567680	ARS419	1	-
chrXV	35714	35715	ARS1506.5	1	+									chrX	711883	711884	ARS1022	1	+
chrXV	337484	337485	ARS1513	1	-									chrXII	622861	622862	ARS1219	1	+
chrVIII	520379	520380	ARS823	1	-									chrXII	1013787	1013788	ARS1233	1	+
chrXIII	611318	611319	ARS1323	1	+									chrXII	243743	243744	ARS1211.5	1	+
chrXIV	126679	126680	ARS1410	1	-									chrVI	104557	104558	ARS603.1	1	-
chrIX	310739	310740	ARS916	1	-									chrXVI	749120	749121	ARS1626	1	+
chrV	549586	549587	ARS522	1	+									chrXIII	772677	772678	ARS1328	1	+
chrII	757485	757486	ARS225	1	+									chrXIII	40132	40133	ARS1304	1	-
chrI	70432	70433	ARS106	1	-									chrII	611771	611772	ARS219.5	1	+
chrXIII	758416	758417	ARS1327	1	-									chrIX	163115	163116	ARS911.5	1	-
chrII	170263	170264	ARS207	1	-									chrVI	12805	12806	ARS600.2	1	-
chrIV	629309	629310	ARS420	1	-									chrXIII	865471	865472	ARS1331.5	1	+
chrXVI	842852	842853	ARS1628	1	-									chrXVI	7171	7172	ARS1601	1	-
chrIV	86124	86125	ARS405	1	-									chrII	486897	486898	ARS216	1	-
chrXIV	28653	28654	ARS1405	1	-									chrVIII	297102	297103	ARS815	1	+
chrX	23928	23929	ARS1004	1	+									chrIX	214733	214734	ARS913	1	+
chrVI	216470	216471	ARS608	1	+									chrVII	485115	485116	ARS719	1	-
chrVIII	556152	556153	ARS824	1	+									chrXII	513085	513086	ARS1217	1	-
chrV	520952	520953	ARS521	1	+									chrIV	555399	555400	ARS418	1	-
chrXIII	878735	878736	ARS1331.7	1	+									chrXII	373328	373329	ARS1213	1	-
chrXV	85360	85361	ARS1508	1	-									chrVII	888418	888419	ARS731.5	1	+
chrIV	567679	567680	ARS419	1	-									chrVII	834669	834670	ARS731	1	-
chrX	711883	711884	ARS1022	1	+									chrXVI	289531	289532	ARS1614	1	+
chrIII	114613	114614	ARS308	1	-									chrVII	1083677	1083678	ARS131a	1	+
chrXII	622861	622862	ARS1219	1	+									chrXII	231251	231252	ARS1211	1	+
chrXII	1013787	1013788	ARS1233	1	+									chrV	145713	145714	ARS510	1	-
chrXII	243743	243744	ARS1211.5	1	+									chrX	7724	7725	ARS1002	1	-
chrVI	104557	104558	ARS603.1	1	-									chrI	215011	215012	ARS111	1	-
chrXVI	749120	749121	ARS1626	1	+									chrIV	1461904	1461905	ARS442	1	+
chrXIII	772677	772678	ARS1328	1	+									chrIII	74523	74524	ARS306	1	+
chrXIII	40132	40133	ARS1304	1	-									chrV	406902	406903	ARS517	1	-
chrII	611771	611772	ARS219.5	1	+									chrIV	462597	462598	ARS416	1	-
chrIX	163115	163116	ARS911.5	1	-									chrIII	166657	166658	ARS310	1	+
chrVI	12805	12806	ARS600.2	1	-									chrXIII	503627	503628	ARS1319	1	-
chrXIII	865471	865472	ARS1331.5	1	+									chrIV	1166175	1166176	ARS432.5	1	-
chrXVI	7171	7172	ARS1601	1	-									chrXV	309249	309250	ARS1512	1	-
chrIII	224858	224859	ARS315	1	+									chrXV	729797	729798	ARS1521	1	+
chrII	486897	486898	ARS216	1	-									chrII	539400	539401	ARS218	1	-
chrII	63373	63374	ARS202	1	-									chrXVI	43150	43151	ARS1604	1	-
chrIII	39591	39592	ARS305	1	-									chrI	31003	31004	ARS104	1	+
chrVI	199402	199403	ARS607	1	+									chrIV	1159443	1159444	ARS432	1	-
chrVIII	297102	297103	ARS815	1	+									chrIX	73953	73954	ARS907	1	-
chrIX	214733	214734	ARS913	1	+									chrII	591434	591435	ARS219	1	+
chrXIII	815391	815392	ARS1330	1	+									chrXV	520953	520954	ARS1515.7	1	-
chrVII	485115	485116	ARS719	1	-									chrIII	30441	30442	ARS304	1	-
chrV	94056	94057	ARS508	1	+									chrVII	653836	653837	ARS726	1	-
chrXV	277733	277734	ARS1511	1	-									chrIV	1033263	1033264	ARS430.5	1	-
chrXII	513085	513086	ARS1217	1	-									chrIV	351162	351163	ARS413.5	1	+
chrIV	555399	555400	ARS418	1	-									chrIV	21745	21746	ARS402.5	1	-
chrXII	373328	373329	ARS1213	1	-									chrVII	241201	241202	ARS712	1	+
chrVII	888418	888419	ARS731.5	1	+									chrX	730035	730036	ARS1023	1	+
chrXVI	777096	777097	ARS1626.5	1	-
chrVII	834669	834670	ARS731	1	-
chrXVI	289531	289532	ARS1614	1	+
chrVII	1083677	1083678	ARS131a	1	+
chrVII	508911	508912	ARS720	1	-
chrV	59469	59470	ARS507	1	-
chrX	374861	374862	ARS1012	1	+
chrXII	231251	231252	ARS1211	1	+
chrV	145713	145714	ARS510	1	-
chrX	417311	417312	ARS1014	1	-
chrIII	108972	108973	ARS307	1	-
chrX	7724	7725	ARS1002	1	-
chrI	215011	215012	ARS111	1	-
chrIV	1461904	1461905	ARS442	1	+
chrIII	74523	74524	ARS306	1	+
chrV	173807	173808	ARS511	1	-
chrII	237875	237876	ARS208	1	-
chrV	406902	406903	ARS517	1	-
chrIV	462597	462598	ARS416	1	-
chrIII	166657	166658	ARS310	1	+
chrXIII	503627	503628	ARS1319	1	-
chrIV	1166175	1166176	ARS432.5	1	-
chrXV	309249	309250	ARS1512	1	-
chrXV	729797	729798	ARS1521	1	+
chrII	539400	539401	ARS218	1	-
chrXVI	43150	43151	ARS1604	1	-
chrI	31003	31004	ARS104	1	+
chrIV	1159443	1159444	ARS432	1	-
chrIX	73953	73954	ARS907	1	-
chrIV	484036	484037	ARS417	1	-
chrII	591434	591435	ARS219	1	+
chrXV	520953	520954	ARS1515.7	1	-
chrIII	30441	30442	ARS304	1	-
chrVI	127869	127870	ARS604	1	+
chrVII	653836	653837	ARS726	1	-
chrIV	1033263	1033264	ARS430.5	1	-
chrIV	351162	351163	ARS413.5	1	+
chrIV	21745	21746	ARS402.5	1	-
chrVII	241201	241202	ARS712	1	+
chrX	730035	730036	ARS1023	1	+
